# Supplementary material for: Personalized RNA neoantigen vaccines stimulate T cells in pancreatic cancer
Source: Nature. 2023 May 10;618(7963):144–50. doi: 10.1038/s41586-023-06063-y (PMC10171177; doi:10.1038/s41586-023-06063-y)
Supplement: Supplementary file 5 — Source Data Fig. 1 [file 41586_2023_6063_MOESM5_ESM.xlsx]

## Sheet: Figure 1D
Figure 1D
Time to Atezolizumab (benchmark)	Time to Atezolizumab (achieved)	Time to mRNA vaccine (benchmark)	Time to mRNA vaccine (achieved)	Number of mRNA doses (benchmark)	Number of mRNA doses (achieved)
6	5.57	9	8.57	9	9
6	6	9	10.86	9	9
6	6	9	10	9	9
6	7.71	9	10.86	9	9
6	4.29	9	7.43	9	9
6	6.29	9	11	9	8
6	6	9	9.14	9	9
6	6.43	9	9.43	9	9
6	6.14	9	9.14	9	9
6	6.14	9	10	9	9
6	6.71	9	9.71	9	9
6	6	9	9	9	5
6	6.57	9	9.57	9	8
6	6	9	9	9	9
6	6.29	9	9.29	9	9
6	6			9	9
6	6.71
6	7.86

## Sheet: Figure 1E
Figure 1E
	Non-immunogenic	Immunogenic	No data
Pt.10	6	8	0
Pt. 29	14	5	1
Pt.25	12	5	0
Pt.11	10	3	1
Pt.5	15	1	0
Pt.6	9	1	0
Pt.14	9	1	0
Pt.1	6	1	0
Pt. 3	20	0	0
Pt.19	20	0	0
Pt.4	19	0	0
Pt.20	19	0	0
Pt.9	17	0	0
Pt.18	10	0	0
Pt.23	10	0	0
Pt. 28	9	0	0
Venn Diagram
Responders	8
Non-responders	8
Total	16

## Sheet: Figure 1F
Figure 1F
	Patient 1		Patient 10											Patient 11				Patient 14		Patient 5		Patient 6			Patient 25						Patient 29
Vaccine priming	2		0.1	0.1	0.1	0.1	0.1	5	3.333	0.1	3	0.1		0.1	0.1	0.1		5		3.333		1	2		0.1	4	0.1	22	4		0.1	0.1	10	6	0.1
Chemotherapy	2459		765	135	2197	17	240	44	19	109	238	0.1		178	60	46		442		484		85	16		378	143	42	38	25		973	277	63	45	33
Post-chemotherapy	757		120	21	193	25	77	26	24	28	36	24		94	137	40		152		40		6	34
Venn Diagram
Polytope	4
Monotope	4
Total	8

## Sheet: Figure 1G
Figure 1G
Patient	Time (days)	IFNγ spots x 106 cells		Time (days)	IFNγ spots x 106 cells		Time(days)	IFNγ spots x 106 cells
1	46	2		123	2459		327	757
10	49	5		140	335		308	77
10	49	0		140	765		308	120
10	49	0		140	135		308	21
10	49	0		140	2197		308	193
10	49	0		140	17		308	25
10	49	0		140	240		308	77
10	49	5		140	44		308	26
10	49	3.333		140	19		308	24
10	49	0		140	109		308	28
10	49	3		140	238		308	36
10	49	0		140	0		308	24
11	49	0		161	178		337	94
11	49	0		161	60		337	137
11	49	0		161	46		337	40
14	62	5		285	442		369	152
25	50	0		127	378		344	40
25	50	4		127	143		308	6
25	50	0		127	42		308	34
25	50	22		127	38
25	50	4		127	25
29	54	0		130	973
29	54	0		130	277
29	54	10		130	63
29	54	6		130	45
29	54	0		130	33
5	67	3.333		133	484
6	59	1		125	85
6	59	2		125	16
