# Supplementary material for: Personalized RNA neoantigen vaccines stimulate T cells in pancreatic cancer
Source: Nature. 2023 May 10;618(7963):144–50. doi: 10.1038/s41586-023-06063-y (PMC10171177; doi:10.1038/s41586-023-06063-y)
Supplement: Supplementary file 6 — Source Data Fig. 2 [file 41586_2023_6063_MOESM6_ESM.xlsx]

## Sheet: Figure 2A
Figure 2A
For ELISpot data -- see Figure 1F
T cell clonal expansion
Patient 1
Time from resection (weeks)	Clone 1	Clone 2	Clone 3	Clone 4	Clone 5	Clone 6	Clone 7	Clone 8	Clone 9	Clone 10	Clone 11	Clone 12	Clone 13	Clone 14	Clone 15	Clone 16	Clone 17	Clone 18	Clone 19	Clone 20	Clone 21	Clone 22	Clone 23	Clone 24	Clone 25	Clone 26	Clone 27	Clone 28	Aggregate frequency
0	0	0	0	0	0	0	0	0	0	0	0	0	0	0	0	0	0	0	0	0	0	0	0	0	0	0	0	0	0
5.57143	0	0	0	0	0	0	0	0	0	0	0	0	0	0	0	0	0	0	0	0	0	0	0	0	0	0	0	0	0
8.57143	0	0	0	0	0	0	0	0	0	0	0	0	0	0	0	0	0	0	0	0	0	0	0	0	0	0	0	0	0
9.57143	0	0	0	0	0	0	0	0	0	0	0	0	0	0	0	0	0	0	0	0	0	0	0	0	0	0	0	0	0
10.5714	0	0	0	0	0	0	0	0	0	0	0	0	0	0	0	0	0	0	0	0	0	0	0	0	0	0	0	0	0
11.5714	3.64e-05	6.37e-05	5.46e-05	9.1e-06	1.82e-05	2.73e-05	1.82e-05	1.82e-05	1.82e-05	9.1e-06	9.1e-06	0	0	0	0	0	0	0	0	0	0	0	0	0	0	0	0	0	0.00028223
12.5714	0.00070885	0.0089582	0.0321653	0.00113005	0.00130469	0.0141461	0.00495166	0.00089377	0.00133551	0.00581461	0.00220873	0.00409899	0.00415036	0.00313331	0.00160261	0.00105814	0.00122251	0.00115059	0.00107868	0.00152043	0.0008424	0.0005753	0.00090404	0.00043147	9.25e-05	1.03e-05	1.03e-05	1.03e-05	0.0955096
13.5714	7.33e-05	0.00886609	0.00743726	0.000403	0.00076937	0.00054955	0.00424986	0.00010991	0.00098919	0.00168529	0.00029309	0.00663125	0.00633816	0.00230812	0.00216157	0.00095256	0.00120901	0.00084265	0.00025646	0.00021982	0.00025646	0.00014655	7.33e-05	0.00018318	0.00135556	3.66e-05	7.33e-05	0.00113574	0.0496062
14.5714	1.58e-05	0.0130271	0.00273505	3.16e-05	0.00028457	0.00074305	0.00942248	0	0.00063238	0.00233981	0.00045848	0.0114145	0.0122998	0.0100865	0.00371524	0.00785733	0.00169162	0.00177067	0.00020552	6.32e-05	0.00023714	0.00077467	0.00014229	0.00075886	0.019256	0.00063238	0.00071143	0.00224495	0.103552
18.5714	0	0.00688093	0.00226547	1.69e-05	8.45e-05	0.00028741	0.00123417	0	0.00021978	0.0013187	0.00018597	0.00683021	0.00655971	0.0020964	0.0007946	0.00368561	0.00030432	0.00143705	1.69e-05	8.45e-05	5.07e-05	0.00018597	0	1.69e-05	0.0155877	0.00072698	0.00796294	0.00020288	0.0590374
28.7143	0	0.00231782	0.00019138	2.13e-05	8.51e-05	2.13e-05	0.00012759	0	6.38e-05	0.00023391	2.13e-05	0.00068046	0.00051035	0.00027644	0.00017012	0.00025517	0.00010632	0.00093563	0	0	0	4.25e-05	2.13e-05	0	0.00255173	0.00017012	0.00333851	6.38e-05	0.0122057
36.7143	0	0.00253671	0.00049444	0	0	2.15e-05	0.00010749	0	6.45e-05	0.00017198	0	0.00079541	0.00045145	0.00012899	0.00015048	0.00038696	0.00012899	0.00038696	0	0	0	2.15e-05	0	4.3e-05	0.00288067	8.6e-05	0.00178429	0	0.0106413
47	0	0.0010141	0.00015432	1.1e-05	1.1e-05	0	8.82e-05	0	1.1e-05	9.92e-05	0	0.00039682	0.00045194	5.51e-05	7.72e-05	0.00011023	1.1e-05	0.00013227	0	0	2.2e-05	1.1e-05	0	0	0.00121251	7.72e-05	0.00065035	9.92e-05	0.00469572
52	0	0.00881955	0.00217966	0	4.04e-05	0.00010091	0.0005651	0	0.00010091	0.00129165	2.02e-05	0.00363277	0.00349149	0.00165493	0.00094856	0.00211911	0.00026237	0.00272458	0	2.02e-05	2.02e-05	0.00016146	2.02e-05	0	0.020949	0.00068619	0.0158833	0.00048437	0.0661769
78.7143	0	0.00648824	0.00081103	0	0	0	0	0	0	0.00040552	0	0.00081103	0.00202758	0.00081103	0.00121655	0.00081103	0.00040552	0.00202758	0	0	0	0	0.00040552	0	0.0117599	0.00121655	0.00973236	0	0.0389294
104.571	0	0.00392311	0.0002723	1.01e-05	1.01e-05	2.02e-05	0.00016136	0	7.06e-05	0.0002723	1.01e-05	0.00069587	0.00062528	0.00023196	0.00043366	0.00046392	0.00011094	0.00254145	0	1.01e-05	2.02e-05	3.03e-05	0	0	0.00707975	0.00024204	0.00820929	1.01e-05	0.0254548
Patient 5
Time from resection (weeks)	Clone 1	Clone 2	Aggregate frequency
0	0	0	0
6.57143	0	0	0
9.57143	0	0	0
10.5714	0	0	0
11.5714	0	0	0
12.5714	0	0	0
13.5714	0.000160299	1.7811e-05	0.00017811
14.4286	0.000708204	0.000141641	0.000849845
17.5714	0.0009621	0.000567796	0.0015299
19	0.000985683	0.00138664	0.00237232
21	0.000880513	0.00129267	0.00217318
82	0.000148947	0.000119158	0.000268105
Patient 6
Time from resection (weeks)	Clone 1	Clone 2	Clone 3	Clone 4	Clone 5	Clone 6	Clone 7	Aggregate frequency
0	0	0	0	0	0	0	0	0
6	0	0	0	0	0	0	0	0
9	0	0	0	0	0	0	0	0
10	7.56716e-05	5.67537e-05	0	0	0	0	0	0.000132425
11	0.000998675	0.000576159	0	0	0	0	0	0.00157483
12	0.000220107	0.000481484	0	0	0	0	0	0.00070159
13	2.47979e-05	0.000731538	2.47979e-05	1.23989e-05	1.23989e-05	0	0	0.000805932
14	0	0.00068854	0.00134714	0.000254461	0.000493953	0.000179619	0	0.00296372
15	1.49385e-05	0.000672234	0.000268894	0.000657295	0.00255449	0.000746926	7.46926e-05	0.00498947
17	0	0.000816272	6.66345e-05	0.000266538	0.000349831	6.66345e-05	6.66345e-05	0.00163254
19	0	0.000551374	0.000128226	0.000692423	0.00144896	0.000282098	0.000833472	0.00393655
21	0	0.000292221	0	0.000311702	0.001052	0.00013637	0.000350665	0.00214295
36.8571	0	0.00069929	0	8.92711e-05	0.00010415	0	4.46356e-05	0.000937347
44	0	0.00105367	3.57175e-05	8.92937e-05	0.000214305	0	8.92937e-05	0.00148228
54	0	0.00106302	5.06201e-05	0.000506201	0.000590568	8.43668e-05	0.000337467	0.00263225
66.1429	0	0.000832084	4.8377e-05	0.000435393	0.00037734	9.67539e-05	0.000319288	0.00210924
Patient 10
Time from resection (weeks)	Clone 1	Clone 2	Clone 3	Clone 4	Clone 5	Clone 6	Clone 7	Clone 8	Clone 9	Aggregate frequency
6	0	0	0	0	0	0	0	0	0	0
10.8571	0	0	0	0	0	0	0	0	0	0
13	0	0	0	0	0	0	0	0	0	0
15	0.00217243	0.00138381	0.00120525	0.0008035	0.000520787	5.95185e-05	1.48796e-05	0	0	0.00616016
15.8571	0.00264191	0.000698004	0.000690499	0.000998221	0.0011108	0.00123839	0.000142603	0.000487852	0	0.00800829
17	0.00316674	0.000959619	0.000633349	0.00109397	0.00142024	0.00462536	0.000652541	0.000786888	0.000556579	0.0138953
20	0.00113059	0.000300537	0.000257603	0.000357782	0.000415027	0.0063542	0.000915921	0.000615385	0.00662612	0.0169732
34	0.000119377	3.25574e-05	1.08525e-05	4.34098e-05	6.51148e-05	0.000531771	0.000195344	0.000108525	0.000347279	0.00145423
44	0.000145182	0	0	4.83941e-05	3.22627e-05	0.000403284	9.67882e-05	0.000322627	0.000258102	0.00130664
56	8.78272e-05	1.75654e-05	1.75654e-05	2.63481e-05	7.90444e-05	0.000579659	0.000342526	0.000122958	0.00051818	0.00179167
Patient 11
Time from resection (weeks)	Clone 1	Clone 2	Aggregate frequency
6	0	0	0
10	0	0	0
15	0	0	0
16	0	0	0
17	0.000220881	0	0.000220881
18	0.00396028	0.000236435	0.00419671
19	0.0124958	0.0195035	0.0319993
20	0.0113404	0.0278975	0.0392379
22	0.00852385	0.017838	0.0263618
25	0.0121751	0.0281343	0.0403093
38	0.00324646	0.00960411	0.0128506
49	0.00344228	0.00793536	0.0113776
61.8571	0.0078034	0.0330771	0.0408805
Patient 14
Time from resection (weeks)	Clone 1	Clone 2	Clone 3	Clone 4	Clone 5	Clone 6	Clone 7	Clone 8	Clone 9	Clone 10	Aggregate frequency
7.71429	0	0	0	0	0	0	0	0	0	0	0
10.8571	0	0	0	0	0	0	0	0	0	0	0
32.7143	0	0	0	0	0	0	0	0	0	0	0
34.8571	0.0152429	0.00878123	0.00422493	0.00434091	0.00395984	0.00149115	0.00137517	0.000960965	0.00135861	0.00029823	0.0420339
35.7143	0.00991175	0.00125702	0.00116359	0.0029472	0.00249705	0.000186854	0.000144387	0.000212334	0.000246308	0.000815363	0.0193819
36.7143	0.00284288	0.000618018	0.000787973	0.00154505	0.000540766	1.54505e-05	6.18018e-05	6.18018e-05	0.000200856	0.000571667	0.00724626
41.7143	0.00115347	0.0004988	0.000296162	0.00121582	0.000171462	0	0	4.67625e-05	9.3525e-05	0.00081055	0.00428656
52.7143	0.000244606	0.00011415	8.15355e-05	0.000423984	4.89213e-05	0	1.63071e-05	1.63071e-05	4.89213e-05	0.000260914	0.00125565
66.2857	0.000379487	0.000511866	9.7078e-05	0.002374	0.000220632	0	0	1.76505e-05	7.06021e-05	0.00105021	0.00472152
Patient 25
Time from resection (weeks)	Clone 1	Clone 2	Clone 3	Clone 4	Clone 5	Clone 6	Aggregate frequency
6.14286	0	0	0	0	0	0	0
9.14286	0	0	0	0	0	0	0
11.1429	0.00339843	4.78652e-05	0	0	0	0	0.0034463
13.1429	0	0.00252951	0.00497027	0.00288453	0.00155321	0.00164196	0.0135795
14.1429	0	0.000679586	0.00107418	0.000109611	0.00219221	8.76885e-05	0.00414328
15.1429	0	0.0010486	0.00116258	0.000410322	0.0031686	0.000205161	0.00599526
19.1429	4.70802e-05	0.000313868	0.000313868	0.000156934	0.00127117	4.70802e-05	0.00215
26.1429	0	0	0.000156946	3.13893e-05	0.000156946	0	0.000345282
38.1429	0	0	4.0531e-05	0	6.07964e-05	0	0.000101327
45.1429	0	0	2.68521e-05	0	0	0	2.68521e-05
53.4286	0	4.22761e-05	2.11381e-05	0	0.000253657	0	0.000317071
Patient 29
Time from resection (weeks)	Clone 1	Clone 2	Clone 3	Clone 4	Clone 5	Clone 6	Clone 7	Clone 8	Clone 9	Clone 10	Clone 11	Clone 12	Clone 13	Clone 14	Clone 15	Aggregate frequency
6.71429	0	0	0	0	0	0	0	0	0	0	0	0	0	0	0	0
9.71429	0	0	0	0	0	0	0	0	0	0	0	0	0	0	0	0
10.8571	0	0	0	0	0	0	0	0	0	0	0	0	0	0	0	0
11.7143	0	0	0	0	0	0	0	0	0	0	0	0	0	0	0	0
12.7143	0.000357026	0.000267769	0.000401654	0.000148761	1.48761e-05	2.97522e-05	0.000119009	1.48761e-05	1.48761e-05	0	0	0	0	0	0	0.0013686
13.7143	0.00530951	0.0265897	0.0176984	0.00764822	0.00212802	0.00189625	0.0236189	0.000168556	0.00269689	0.00431924	0.00543593	0.000884918	0.000105347	0	0	0.0984999
14.7143	0.00091218	0.00493179	0.00799912	0.000691653	0.000842012	0.000461102	0.00389932	0.000400958	0.00337807	0.0021351	0.0181534	0.000801917	0.000370886	8.01917e-05	0	0.0450577
15.7143	0.0004937	0.00487776	0.00620088	0.000691181	0.00118488	0.0004937	0.00430507	0.00106639	0.00361389	0.00167858	0.0121845	0.00254749	0.000612188	0.000809669	9.87401e-05	0.0408586
17.7143	0.000352124	0.0042758	0.00732754	0.000100607	0.00155941	0.00108991	0.00404105	0.00166002	0.00233073	0.00399074	0.00846776	0.00400751	0.00105637	0.00102284	0.000268285	0.0415507
19.7143	0.000245467	0.00777312	0.013337	9.81868e-05	0.00289651	0.000785495	0.00556392	0.00414021	0.00157099	0.00630032	0.00965504	0.00607122	0.00153826	0.0022092	0.00108005	0.063265
21.4286	0.000110764	0.0049844	0.0085104	0	0.00136609	0.000516901	0.00376599	0.00267681	0.000978419	0.00273219	0.00444904	0.00415367	0.000867655	0.00075689	0.000424597	0.0362938
25.5714	0	0.0024604	0.00430571	7.68876e-05	0.000461326	0.000384438	0.00130709	0.00146086	0.000153775	0.00169153	0.00238352	0.00176841	0.00030755	0.000461326	0.000230663	0.0174535
29.5714	6.39754e-05	0.00153541	0.00428635	0	0.000959632	0.000319877	0.00115156	0.00108758	0.000319877	0.00166336	0.00307082	0.00127951	0.000511803	0.000127951	0.000255902	0.0166336
40.7143	3.08071e-05	0.00140173	0.00178681	0	0.000169439	3.08071e-05	0.000523722	0.000462107	0.000138632	0.000616143	0.000893407	0.000462107	0.000138632	6.16143e-05	7.70179e-05	0.00679298
44.5714	8.56443e-05	0.00298042	0.00339151	1.71289e-05	0.000342577	0.000274062	0.000633768	0.000702283	0.000188417	0.000993474	0.00268923	0.00106199	0.000565252	0.000119902	0	0.0140457
51.7143	3.56901e-05	0.00199864	0.00303366	0	0.000285521	0.00014276	0.000749491	0.000606731	0.00017845	0.000713801	0.00153467	0.000285521	0.00021414	0	7.13801e-05	0.00985046
66.5714	6.92649e-05	0.00579516	0.00794237	0	0.00108515	0.000115441	0.00157	0.000969708	0.000207795	0.0019625	0.00496398	0.000831178	0.000300148	0.000300148	0.000323236	0.0264361

## Sheet: Figure 2A bar graph
Figure 2A, Bar graph
	TCRVβ +	TCRVβ -
ELISPOT +	100	0
ELISPOT -	12	88

## Sheet: Figure 2B
Figure 2B
Responders
Pt 1 Time (weeks)	Pt 1 Aggregate frequency		Pt 5 Time (weeks)	Pt 5 Aggregate frequency		Pt 6Time (weeks)	Pt 6 Aggregate frequency		Pt 10 Time (weeks)	Pt 10 Aggregate frequency		Pt 11 Time (weeks)	Pt 11 Aggregate frequency		Pt 14 Time (weeks)	Pt 14 Aggregate frequency		Pt 25 Time (weeks)	Pt 25 Aggregate frequency		Pt 29 Time (weeks)	Pt 29 Aggregate frequency
0	0		0	0		0	0		6	0		6	0		7.71429	0		6.14286	0		6.71429	0
5.57143	0		6.57143	0		6	0		10.8571	0		10	0		10.8571	0		9.14286	0		9.71429	0
8.57143	0		9.57143	0		9	0		13	0		15	0		32.7143	0		11.1429	0.0034463		10.8571	0
9.57143	0		10.5714	0		10	0.000132425		15	0.00616016		16	0		34.8571	0.0420339		13.1429	0.0135795		11.7143	0
10.5714	0		11.5714	0		11	0.00157483		15.8571	0.00800829		17	0.000220881		35.7143	0.0193819		14.1429	0.00414328		12.7143	0.0013686
11.5714	0.000282234		12.5714	0		12	0.00070159		17	0.0138953		18	0.00419671		36.7143	0.00724626		15.1429	0.00599526		13.7143	0.0984999
12.5714	0.0955096		13.5714	0.00017811		13	0.000805932		20	0.0169732		19	0.0319993		41.7143	0.00428656		19.1429	0.00215		14.7143	0.0450577
13.5714	0.0496062		14.4286	0.000849845		14	0.00296372		34	0.00145423		20	0.0392379		52.7143	0.00125565		26.1429	0.000345282		15.7143	0.0408586
14.5714	0.103552		17.5714	0.0015299		15	0.00498947		44	0.00130664		22	0.0263618		66.2857	0.00472152		38.1429	0.000101327		17.7143	0.0415507
18.5714	0.0590373		19	0.00237232		17	0.00163254		56	0.00179167		25	0.0403093					45.1429	2.68521e-05		19.7143	0.063265
28.7143	0.0122058		21	0.00217318		19	0.00393655					38	0.0128506					53.4286	0.000317071		21.4286	0.0362938
36.7143	0.0106413		82	0.000268105		21	0.00214295					49	0.0113776								25.5714	0.0174535
47	0.00469572					36.8571	0.000937347					61.8571	0.0408805								29.5714	0.0166336
52	0.0661769					44	0.00148228														40.7143	0.00679298
78.7143	0.0389294					54	0.00263225														44.5714	0.0140457
104.571	0.0254548					66.1429	0.00210924														51.7143	0.00985046
																					66.5714	0.0264361
Pt 3 Time (weeks)	Pt 3 Aggregate frequency		Pt 4 Time (weeks)	Pt 4 Aggregate frequency		Pt 9 Time (weeks)	Pt 9 Aggregate frequency		Pt 18 Time (weeks)	Pt 18 Aggregate frequency		Pt 19 Time (weeks)	Pt 19 Aggregate frequency		Pt 20 Time (weeks)	Pt 20 Aggregate frequency		Pt 23 Time (weeks)	Pt 23 Aggregate frequency		Pt 28 Time (weeks)	Pt 28 Aggregate frequency
0	0		0	0		0	0		4.28571	0		6.28571	0		6	0		6.42857	0		6.14286	0
20.2857	0		6	0		6.28571	0		7.42857	0		11	0		9.14286	0		9.42857	0		10	0
22.2857	0		9	0		9.28571	0		8.42857	0		13	0		11	0		11.4286	0		12	0
23.4286	0		10	0		10.2857	0		12.7143	0		15	0		13	2.56608e-05		13.4286	0		14	0
24.2857	0		11	0		11.2857	0		14.5714	0		16	0		14	0.00342159		14.7143	0		15	0
25.2857	0		12	0		12.2857	0		20.4286	0		17	0		15	0.002094		15.4286	0		16	0
26.2857	0		13	0		13.2857	0		26.2857	0		21	0		19	0.00642782		20.4286	0		18	0
28.5714	0					14.2857	0		27.4286	0					36	0.000214138		31.4286	0		25.8571	0
29.2857	0					15.2857	0		28.4286	0					47	0.000404858		44.5714	0
30.2857	0					17.2857	0		31.4286	0					58	0.000332834		48.4286	0
54.2857	0					19.2857	0		34.4286	0
68.4286	0					44.2857	0		44.4286	0
						54.5714	0		58.4286	0

## Sheet: Figure 2C
Figure 2C
T cell clones					% of blood T cells
	Responders	Non-responders			Responders
Patient-1	28					Pre-vaccine	Post-vaccine	Final follow-up
Patient-5	2				Patient-1	0.0001	10.3552	2.54548
Patient-6	7				Patient-5	0.0001	0.237232	0.0268104
Patient-10	9				Patient-6	0.0001	0.498947	0.210924
Patient-11	2				Patient-10	0.0001	1.69732	0.179167
Patient-14	8				Patient-11	0.0001	4.03093	4.08805
Patient-25	6				Patient-14	0.0001	4.02445	0.472152
Patient-29	16				Patient-25	0.0001	1.35795	0.0101327
Patient-3		0			Patient-29	0.0001	9.94269	1.66336
Patient-4		0
Patient-9		0
Patient-19		0
Patient-20		2
Patient-23		0
Patient-28		0
Patient-18		0

## Sheet: Figure 2E
Figure 2E
Immunodominant neoantigen specific T cells
Present	1
Absent	3
Total	4 patients
Neoantigen specific	21
Unidentified	20
Total	41 clones

## Sheet: Figure 2G
Figure 2G
CD8+			CD4+
Control	Neopeptide pool		Control	Neopeptide pool
0.33	18.2		0.33	0.2
0.69	1.68		0.53	0.42
0.69	1.31		0.53	0.49
0.77	2.23		0.89	1.41
0.44	1.52		0.27	0.23

## Sheet: Figure 2H
Figure 2H
IFNgamma and/or TNFalpha +					CD107a+
Patient	Control	Neopeptide pool			Patient	Control	Neopeptide pool
1	0.2	67.1			1	1.2	64.1
5	0.3	3.9			5	1.9	6.4
10	2.6	11.8			10	5.8	13
11	0.5	2			11	1.5	3.6
29	0.3	1.1			29	0.3	1.4

## Sheet: Figure 2I
Figure 2I
	Patient	Vaccine priming	Chemo- therapy	Vaccine booster	Post-boost
Responder	1	0.0001	5.90373	0.469572	6.61769
Responder	5	0.0001	0.237232
Responder	6	0.0001	0.393655	0.148228	0.263224
Responder	10	0.0001	1.69732	0.130664	0.179167
Responder	11	0.0001	2.63618	1.13776	4.08805
Responder	14	0.0001	0.428656	0.125565	0.472152
Responder	25	0.0001	0.215	0.00268521	0.0317071
Responder	29	0.0001	6.3265	0.985046	2.64361
Non-responder	20	0.0001	0.642782	0.0404858	0.0332834
