# Supplementary material for: Personalized RNA neoantigen vaccines stimulate T cells in pancreatic cancer
Source: Nature. 2023 May 10;618(7963):144–50. doi: 10.1038/s41586-023-06063-y (PMC10171177; doi:10.1038/s41586-023-06063-y)
Supplement: Supplementary file 7 — Source Data Fig. 4 [file 41586_2023_6063_MOESM7_ESM.xlsx]

## Sheet: Figure 4A
Figure 4A
Time (weeks)	% all blood T cells		Time (weeks)	CA19-9
6.71429	0		-1.4285714285714286,	55
9.71429	0		6.714285714285714,	23
10.8571	0		9.714285714285714,	23
11.7143	0		10.714285714285714,	28
12.7143	0.13686		11.714285714285714,	26
13.7143	9.84999		12.714285714285714,	26
14.7143	4.50577		13.714285714285714,	25
15.7143	4.08586		14.714285714285714,	25
17.7143	4.15507		15.714285714285714,	28
19.7143	6.3265		17.714285714285715,	24
21.4286	3.62938		19.714285714285715,	24
25.5714	1.74535		21.428571428571427,	25
29.5714	1.66336		25.571428571428573,	45
40.7143	0.679298		29.571428571428573,	65
44.5714	1.40457		35.57142857142857,	42
51.7143	0.985046		40.7143	30

## Sheet: Figure 4B
Figure 4B
Sample	% all blood T cells
Blood (30 weeks)	1.66336
Liver mass (35 weeks)	2.47597
Blood (41 weeks)	0.679298

## Sheet: Figure 4C
Figure 4C
Sample	Replicate	Percentage of TP53 R175H mutant reads
Liver lesion	1	0.0473149
Liver lesion	2	0.0201302
gDNAControl	1	0
gDNAControl	2	0
