# Supplementary material for: Personalized RNA neoantigen vaccines stimulate T cells in pancreatic cancer
Source: Nature. 2023 May 10;618(7963):144–50. doi: 10.1038/s41586-023-06063-y (PMC10171177; doi:10.1038/s41586-023-06063-y)
Supplement: Supplementary file 8 — Source Data Extended Data Fig. 1 [file 41586_2023_6063_MOESM8_ESM.xlsx]

## Sheet: Extended Data Figure 1C
Extended Data Figure 1C
Safety of atezolizumab				Safety of autogene cevumeran
	Grade 1	Grade 2			Grade 1	Grade 2
Any adverse event	47.3684	15.7895		Any adverse event	87.5	31.25
Pruritis	15.7895	5.26316		Fever	43.75	18.75
Rash	5.26316	5.26316		Chills	43.75	6.25
Alopecia	5.26316	0		Fatigue	12.5	0
Fever	5.26316	0		Diarrhea	12.5	0
Fatigue	5.26316	0		Alopecia	6.25	0
Bone pain	5.26316	0		Edema	6.25	0
Edema	5.26316	0		Anorexia	6.25	0
Diarrhea	5.26316	0		Dypsnea	6.25	0
Thromboembolism	0	5.26316		Infusion reaction	0	12.5
Paresthesia	5.26316	0		Thromboembolism	0	6.25
Flu-like symptoms	5.26316	0		Anemia	0	6.25
				Hypertension	0	6.25
				Vomiting	0	6.25
