# Supplementary material for: Personalized RNA neoantigen vaccines stimulate T cells in pancreatic cancer
Source: Nature. 2023 May 10;618(7963):144–50. doi: 10.1038/s41586-023-06063-y (PMC10171177; doi:10.1038/s41586-023-06063-y)
Supplement: Supplementary file 9 — Source Data Extended Data Fig. 2 [file 41586_2023_6063_MOESM9_ESM.xlsx]

## Sheet: Extended Data Figure 2A
Extended Data Figure 2A
	Non-immunogenic	Immunogenic	Total
All patients	25	205	230
Responders	25	81	106

## Sheet: Extended Data Figure 2B
Extended Data Figure 2B
Immunogenic neoantigens (no.)
Responders	Non-responders
1	0
1	0
1	0
1	0
3	0
5	0
5	0
8	0

## Sheet: Extended Data Figure 2C
Extended Data Figure 2C
Nonsynonymous mutations			Neoantigens in autogene cevumeran
Responders	Non-responders		Responders	Nonresponders
11	20		14	20
22	41		20	20
27	38		14	19
29	30		17	19
46	15		10	17
52	34		16	10
34	43		10	10
29	34		7	9

## Sheet: Extended Data Figure 2D
Extended Data Figure 2D
Patient 3			Patient 4			Patient 9			Patient 18			Patient 19			Patient 20						Patient 23			Patient 28
Time from resection (weeks)	Aggregate frequency		Time from resection (weeks)	Aggregate frequency		Time from resection (weeks)	Aggregate frequency		Time from resection (weeks)	Aggregate frequency		Time from resection (weeks)	Aggregate frequency		Time from resection (weeks)	Clone 1	Clone 2	Clone 3	Aggregate frequency		Time from resection (weeks)	Aggregate frequency		Time from resection (weeks)	Aggregate frequency
0	0		0	0		0	0		4.28571	0		6.28571	0		6	0	0	0	0		6.42857	0		6.14286	0
20.2857	0		6	0		6.28571	0		7.42857	0		11	0		9.14286	0	0	0	0		9.42857	0		10	0
22.2857	0		9	0		9.28571	0		8.42857	0		13	0		11	0	0	0	0		11.4286	0		12	0
23.4286	0		10	0		10.2857	0		12.7143	0		15	0		13	2.56608e-05	0	0	2.56608e-05		13.4286	0		14	0
24.2857	0		11	0		11.2857	0		14.5714	0		16	0		14	5.83226e-05	0.00336327	0	0.00342159		14.7143	0		15	0
25.2857	0		12	0		12.2857	0		20.4286	0		17	0		15	0.000659221	0.00131844	0.000116333	0.002094		15.4286	0		16	0
26.2857	0		13	0		13.2857	0		26.2857	0		21	0		19	0.0032666	0.000632244	0.00252898	0.00642782		20.4286	0		18	0
28.5714	0					14.2857	0		27.4286	0					36	0.000142759	0	7.13793e-05	0.000214138		31.4286	0		25.8571	0
29.2857	0					15.2857	0		28.4286	0					47	0.000347021	0	5.78369e-05	0.000404858		44.5714	0
30.2857	0					17.2857	0		31.4286	0					58	0.000261512	2.37739e-05	4.75477e-05	0.000332834		48.4286	0
54.2857	0					19.2857	0		34.4286	0
68.4286	0					44.2857	0		44.4286	0
						54.5714	0		58.4286	0
