# Supplementary material for: Personalized RNA neoantigen vaccines stimulate T cells in pancreatic cancer
Source: Nature. 2023 May 10;618(7963):144–50. doi: 10.1038/s41586-023-06063-y (PMC10171177; doi:10.1038/s41586-023-06063-y)
Supplement: Supplementary file 10 — Source Data Extended Data Fig. 3 [file 41586_2023_6063_MOESM10_ESM.xlsx]

## Sheet: Extended Data Fig. 3A
Extended Data Figure 3A
Responders
Pt 1 Time (weeks)	Pt 1 Aggregate frequency		Pt 5 Time (weeks)	Pt 5 Aggregate frequency		Pt 6Time (weeks)	Pt 6 Aggregate frequency		Pt 10 Time (weeks)	Pt 10 Aggregate frequency		Pt 11 Time (weeks)	Pt 11 Aggregate frequency		Pt 14 Time (weeks)	Pt 14 Aggregate frequency		Pt 25 Time (weeks)	Pt 25 Aggregate frequency		Pt 29 Time (weeks)	Pt 29 Aggregate frequency
0	0.000353778		0	0		0	0.0371255		6	0		6	0		7.71429	0		6.14286	4.66266e-05		6.71429	1.80662e-05
5.57143	0.00040008		6.57143	0		6	0.00679895		10.8571	0		10	0		10.8571	0		9.14286	0.00308786		9.71429	0.00410811
8.57143	0.0218389		9.57143	0		9	0.136775		13	0		15	0		32.7143	0		11.1429	0.000191461		10.8571	0.000868945
9.57143	0.00393438		10.5714	0		10	0.208059		15	0		16	0		34.8571	0		13.1429	8.87548e-05		11.7143	0.000299401
10.5714	0.00266426		11.5714	0		11	0.143579		15.8571	0		17	0		35.7143	0		14.1429	6.57664e-05		12.7143	0.000312398
11.5714	0.00142938		12.5714	0		12	0.0646564		17	0		18	0		36.7143	0		15.1429	9.11826e-05		13.7143	0.000273903
12.5714	0.00105814		13.5714	0		13	0.0448346		20	0		19	0		41.7143	0		19.1429	9.41605e-05		14.7143	0.000120287
13.5714	0.000366367		14.4286	0		14	0.0491109		34	0		20	0		52.7143	0		26.1429	6.27786e-05		15.7143	7.89921e-05
14.5714	0.000490095		17.5714	0		15	0.0360168		44	0		22	0		66.2857	0		38.1429	2.02655e-05		17.7143	8.38392e-05
18.5714	0.000422661		19	0		17	0.0549235		56	0		25	0					45.1429	0		19.7143	6.54579e-05
28.7143	0.000425288		21	0		19	0.0357239					38	0					53.4286	2.11381e-05		21.4286	9.23037e-05
36.7143	0.000451448		82	0		21	0.07438					49	0								25.5714	0.000230663
47	0.000231479					36.8571	0.0379402					61.8571	0								29.5714	0.000127951
52	0.000222002					44	0.041468														40.7143	9.24214e-05
78.7143	0.000405515					54	0.0328187														44.5714	6.85154e-05
104.571	0.000191617					66.1429	0.0216632														51.7143	3.56901e-05
																					66.5714	9.23532e-05
Pt 3 Time (weeks)	Pt 3 Aggregate frequency		Pt 4 Time (weeks)	Pt 4 Aggregate frequency		Pt 9 Time (weeks)	Pt 9 Aggregate frequency		Pt 18 Time (weeks)	Pt 18 Aggregate frequency		Pt 19 Time (weeks)	Pt 19 Aggregate frequency		Pt 20 Time (weeks)	Pt 20 Aggregate frequency		Pt 23 Time (weeks)	Pt 23 Aggregate frequency		Pt 28 Time (weeks)	Pt 28 Aggregate frequency
0	0		0	0		0	0.000354816		4.28571	0.000154215		6.28571	0		6	0		6.42857	0		6.14286	0
20.2857	0		6	0		6.28571	0.000385297		7.42857	0.0149912		11	0.00107908		9.14286	0.0207803		9.42857	0		10	0
22.2857	0		9	0.00987697		9.28571	0.016872		8.42857	0.0149912		13	2.07667e-05		11	0.00357588		11.4286	0		12	0
23.4286	0		10	0.00182858		10.2857	0.0187019		12.7143	0.00371386		15	0		13	0.000923788		13.4286	0		14	0
24.2857	0		11	0.00129489		11.2857	0.0160716		14.5714	0.00552951		16	0		14	0.000486022		14.7143	0		15	0
25.2857	0		12	0.000331345		12.2857	0.0191671		20.4286	0.00265224		17	0		15	0.000465333		15.4286	0		16	0
26.2857	0		13	0.00183964		13.2857	0.0155615		26.2857	0.00134936		21	0		19	0.000105374		20.4286	0		18	0
28.5714	0					14.2857	0.0148016		27.4286	0.00165531					36	7.13793e-05		31.4286	0		25.8571	0
29.2857	0					15.2857	0.013817		28.4286	0.00186003					47	2.89184e-05		44.5714	0
30.2857	0					17.2857	0.0159728		31.4286	0.00269342					58	0		48.4286	0
54.2857	0					19.2857	0.0118244		34.4286	0.00252649
68.4286	0					44.2857	0.0175838		44.4286	0.00167906
						54.5714	0.00661474		58.4286	0.000662896

## Sheet: Extended Data Fig. 3B
Extended Data Figure 3B
T cell clonal expansion
Patient 1															Patient 3
Time from resection (weeks)	Clone 1	Clone 2	Clone 3	Clone 4	Clone 5	Clone 6	Clone 7	Clone 8	Clone 9	Clone 10	Aggregate frequency				Time from resection (weeks)	Aggregate frequency
0	0.000157235	3.93087e-05	2.62058e-05	3.93087e-05	5.24116e-05	0	1.31029e-05	0	2.62058e-05	0	0.000353778				0	0
5.57143	0.00011669	3.334e-05	0	8.335e-05	3.334e-05	0	0.00011669	0	1.667e-05	0	0.00040008				20.2857	0
8.57143	0.00452292	0.00312923	0.00280053	0.0023272	0.00243239	0.00228776	0.00170924	0.000749438	0.00102555	0.000854622	0.0218389				22.2857	0
9.57143	0.00108439	0.000278048	0.000278048	0.000152926	0.00105658	0.000430975	0.000514389	0	0.000125122	1.39024e-05	0.00393438				23.4286	0
10.5714	0.000474148	0.000338677	0.000135471	9.03138e-05	0.00106119	0.000180628	0.000270942	0	0.000112892	0	0.00266426				24.2857	0
11.5714	0.00033686	0.000236712	6.37302e-05	8.19389e-05	0.000209399	2.7313e-05	0.00046432	0	9.10432e-06	0	0.00142938				25.2857	0
12.5714	0.000277375	7.19121e-05	6.1639e-05	1.02732e-05	0.000359561	6.1639e-05	0.000184917	0	2.05463e-05	1.02732e-05	0.00105814				26.2857	0
13.5714	0	3.66367e-05	3.66367e-05	3.66367e-05	0.00010991	3.66367e-05	0.00010991	0	0	0	0.000366367				28.5714	0
14.5714	0.000110667	1.58095e-05	1.58095e-05	1.58095e-05	0.000110667	9.48572e-05	9.48572e-05	0	3.16191e-05	0	0.000490095				29.2857	0
18.5714	6.76258e-05	5.07194e-05	3.38129e-05	0	0.000118345	1.69065e-05	0.000101439	0	3.38129e-05	0	0.000422661				30.2857	0
28.7143	0.000127586	2.12644e-05	0	6.37931e-05	4.25288e-05	0	0.000148851	0	2.12644e-05	0	0.000425288				54.2857	0
36.7143	0.000128985	8.59901e-05	2.14975e-05	4.2995e-05	0.000107488	2.14975e-05	4.2995e-05	0	0	0	0.000451448				68.4286	0
47	7.71596e-05	1.10228e-05	0	4.40912e-05	4.40912e-05	0	4.40912e-05	0	1.10228e-05	0	0.000231479
52	8.07282e-05	0	4.03641e-05	4.03641e-05	2.0182e-05	0	4.03641e-05	0	0	0	0.000222002				Patient 4
78.7143	0	0	0	0	0	0	0	0	0.000405515	0	0.000405515				Time from resection (weeks)	Clone 1	Clone 2	Clone 3	Clone 4	Aggregate frequency
104.571	9.07661e-05	0	1.00851e-05	4.03405e-05	4.03405e-05	0	1.00851e-05	0	0	0	0.000191617				0	0	0	0	0	0
															6	0	0	0	0	0
Patient 5															9	0.002888	0.00254144	0.00265696	0.00179056	0.00987697
Time from resection (weeks)	Aggregate frequency														10	0.000299222	0.000199481	0.00129663	3.32469e-05	0.00182858
0	0														11	0	0.00014941	0.00109567	4.98033e-05	0.00129489
6.57143	0														12	0	8.28363e-05	0.000248509	0	0.000331345
9.57143	0														13	1.12173e-05	1.12173e-05	0.00176112	5.60865e-05	0.00183964
10.5714	0
11.5714	0														Patient 9
12.5714	0														Time from resection (weeks)	Clone 1	Clone 2	Clone 3	Clone 4	Clone 5	Clone 6	Aggregate frequency
13.5714	0														0	0.000177408	6.4512e-05	0	0	0.000112896	0	0.000354816
14.4286	0														6.28571	0.000231178	0.000102746	0	0	5.13729e-05	0	0.000385297
17.5714	0														9.28571	0.00642126	0.00449748	0.00132585	0.0017418	0.00163781	0.00124786	0.016872
19	0														10.2857	0.00946932	0.00587887	0.000118367	0.000631288	0.00232788	0.000276189	0.0187019
21	0														11.2857	0.00921145	0.00409667	0.000193925	0.000266647	0.00198773	0.000315129	0.0160716
82	0														12.2857	0.00993331	0.00559623	4.66353e-05	0.000256494	0.00319452	0.000139906	0.0191671
															13.2857	0.00938797	0.00374667	6.38638e-05	0.000255455	0.00180947	0.000298031	0.0155615
Patient 6															14.2857	0.00896096	0.00317367	0.000106678	0.000106678	0.00216023	0.000293365	0.0148016
Time from resection (weeks)	Clone 1	Clone 2	Clone 3	Clone 4	Clone 5	Clone 6	Clone 7	Clone 8	Aggregate frequency						15.2857	0.00904879	0.00268213	0.000162553	0.000108369	0.00165262	0.000162553	0.013817
0	0.00890035	0.0096342	0.010067	0	0.00835466	0	0.000169351	0	0.0371255						17.2857	0.009047	0.00398681	5.1113e-05	0.000127782	0.00242787	0.000332234	0.0159728
6	0.00143379	0.00120253	0.00254382	0	0.0016188	0	0	0	0.00679895						19.2857	0.00727856	0.00260136	0	5.25527e-05	0.00183935	5.25527e-05	0.0118244
9	0.0474927	0.0481956	0.010663	0.00900519	0.0083288	0.00359412	0.00598135	0.00351454	0.136775						44.2857	0.0143147	0.0024766	0	0	0.000742979	4.95319e-05	0.0175838
10	0.0783958	0.0895195	0.0236852	0	0.016118	0.000132425	0.000208097	0	0.208059						54.5714	0.0050272	0.00109143	0	1.65369e-05	0.000429958	4.96106e-05	0.00661474
11	0.0484165	0.0542741	0.0240642	0	0.016747	5.76159e-05	1.92053e-05	0	0.143579
12	0.0140043	0.0203186	0.0186128	0	0.011363	8.254e-05	0.000275133	0	0.0646564						Patient 18
13	0.0115062	0.0111591	0.0132049	0	0.00869166	0.000185984	8.67926e-05	0	0.0448346						Time from resection (weeks)	Clone 1	Clone 2	Clone 3	Clone 4	Clone 5	Clone 6	Clone 7	Clone 8	Aggregate frequency
14	0.0107023	0.0137558	0.0151629	0	0.00911567	0.000224524	0.000149683	0	0.0491109						4.28571	7.19669e-05	2.0562e-05	0	5.14049e-05	0	1.0281e-05	0	0	0.000154215
15	0.00854484	0.0093067	0.0107856	0	0.00700617	0.000253955	0.000119508	0	0.0360168						7.42857	0.00786501	0.00140617	0.001144	0.00143	0.000691167	0.000715001	0.000881834	0.000858001	0.0149912
17	0.0131103	0.0141765	0.0167752	0	0.0106948	6.66345e-05	9.99517e-05	0	0.0549235						8.42857	0.00786501	0.00140617	0.001144	0.00143	0.000691167	0.000715001	0.000881834	0.000858001	0.0149912
19	0.00837319	0.0092836	0.0111685	0	0.0068473	0	5.12906e-05	0	0.0357239						12.7143	0.00303519	0.000348764	6.59823e-05	0.000226225	0	3.77042e-05	0	0	0.00371386
21	0.0169878	0.0206308	0.0257544	0	0.010968	0	3.89628e-05	0	0.07438						14.5714	0.00457559	0.00043654	3.23363e-05	0.000339531	0	0.000129345	0	1.61681e-05	0.00552951
36.8571	0.00724584	0.00857003	0.0167086	0	0.00534139	0	7.43926e-05	0	0.0379402						20.4286	0.00212963	0.000182913	1.30652e-05	0.000222109	0	7.83914e-05	0	2.61305e-05	0.00265224
44	0.00758996	0.00819716	0.018716	0	0.00685776	0	0.000107152	0	0.041468						26.2857	0.00101202	0.000124283	0	0.000213057	0	0	0	0	0.00134936
54	0.00572007	0.00656374	0.0138024	0	0.00668185	0	5.06201e-05	0	0.0328187						27.4286	0.00129221	0.00018155	0	0.000170871	0	0	0	1.06794e-05	0.00165531
66.1429	0.00341541	0.0036573	0.00976247	0	0.00478932	0	3.87016e-05	0	0.0216632						28.4286	0.00149467	0.000116252	0	0.000249112	0	0	0	0	0.00186003
															31.4286	0.0022333	0.000202007	1.12226e-05	0.000246897	0	0	0	0	0.00269342
Patient 10															34.4286	0.00210169	0.00013415	0	0.000245942	0	2.23584e-05	0	2.23584e-05	0.00252649
Time from resection (weeks)	Aggregate frequency														44.4286	0.00131272	0.000122113	0	0.000244226	0	0	0	0	0.00167906
6	0														58.4286	0.000494962	7.95475e-05	0	8.83861e-05	0	0	0	0	0.000662896
10.8571	0
13	0														Patient 19
15	0														Time from resection (weeks)	Clone 1	Aggregate frequency
15.8571	0														6.28571	0	0
17	0														11	0.00107908	0.00107908
20	0														13	2.07667e-05	2.07667e-05
34	0														15	0	0
44	0														16	0	0
56	0														17	0	0
															21	0	0
Patient 11
Time from resection (weeks)	Aggregate frequency														Patient 20
6	0														Time from resection (weeks)	Clone 1	Clone 2	Aggregate frequency
10	0														6	0	0	0
15	0														9.14286	0.0156057	0.00517454	0.0207803
16	0														11	0.00184212	0.00173376	0.00357588
17	0														13	0.000359251	0.000564537	0.000923788
18	0														14	0.000116645	0.000369377	0.000486022
19	0														15	0.000155111	0.000310222	0.000465333
20	0														19	0	0.000105374	0.000105374
22	0														36	0	7.13793e-05	7.13793e-05
25	0														47	0	2.89184e-05	2.89184e-05
38	0														58	0	0	0
49	0
61.8571	0														Patient 23
															Time from resection (weeks)	Aggregate frequency
Patient 14															6.42857	0
Time from resection (weeks)	Aggregate frequency														9.42857	0
7.71429	0														11.4286	0
10.8571	0														13.4286	0
32.7143	0														14.7143	0
34.8571	0														15.4286	0
35.7143	0														20.4286	0
36.7143	0														31.4286	0
41.7143	0														44.5714	0
52.7143	0														48.4286	0
66.2857	0
															Patient 28
Patient 25															Time from resection (weeks)	Aggregate frequency
Time from resection (weeks)	Clone 1	Clone 2	Aggregate frequency												6.14286	0
6.14286	4.66266e-05	0	4.66266e-05												10	0
9.14286	0.00177786	0.00131	0.00308786												12	0
11.1429	0.000191461	0	0.000191461												14	0
13.1429	8.87548e-05	0	8.87548e-05												15	0
14.1429	6.57664e-05	0	6.57664e-05												16	0
15.1429	4.55913e-05	4.55913e-05	9.11826e-05												18	0
19.1429	9.41605e-05	0	9.41605e-05												25.8571	0
26.1429	3.13893e-05	3.13893e-05	6.27786e-05
38.1429	0	2.02655e-05	2.02655e-05
45.1429	0	0	0
53.4286	0	2.11381e-05	2.11381e-05
Patient 29
Time from resection (weeks)	Clone 1	Clone 2	Aggregate frequency
6.71429	1.80662e-05	0	1.80662e-05
9.71429	0.00150569	0.00260242	0.00410811
10.8571	0.000589641	0.000279304	0.000868945
11.7143	0.000216234	8.3167e-05	0.000299401
12.7143	0.000282646	2.97522e-05	0.000312398
13.7143	0.000231764	4.2139e-05	0.000273903
14.7143	9.02156e-05	3.00719e-05	0.000120287
15.7143	7.89921e-05	0	7.89921e-05
17.7143	8.38392e-05	0	8.38392e-05
19.7143	6.54579e-05	0	6.54579e-05
21.4286	9.23037e-05	0	9.23037e-05
25.5714	0.000230663	0	0.000230663
29.5714	0.000127951	0	0.000127951
40.7143	9.24214e-05	0	9.24214e-05
44.5714	6.85154e-05	0	6.85154e-05
51.7143	3.56901e-05	0	3.56901e-05
66.5714	9.23532e-05	0	9.23532e-05
