# Supplementary material for: Personalized RNA neoantigen vaccines stimulate T cells in pancreatic cancer
Source: Nature. 2023 May 10;618(7963):144–50. doi: 10.1038/s41586-023-06063-y (PMC10171177; doi:10.1038/s41586-023-06063-y)
Supplement: Supplementary file 11 — Source Data Extended Data Fig. 4 [file 41586_2023_6063_MOESM11_ESM.xlsx]

## Sheet: Extended Data Fig. 4B
Extended Data Figure 4B
For ELISpot data -- see Figure 1F source data
For T cell clonal expansion -- see Figure 2A source data
Patient 11 peptide specific T cell clonal expansion
Time from resection (weeks)	Clone 1	Clone 2	Clone 3	Aggregate frequency
6	0	0	0	0
10	0	0	0	0
15	0	0	0	0
16	0	0	0	0
17	0	0	0	0
18	0	0.00041376	0.000177326	0.000591086
19	0.00092874	0.0010976	0.00126646	0.00329281
20	0.00136085	0.00170107	0.000680426	0.00374235
22	0.000225797	0.00197573	0.000282247	0.00248377
25	0.00106943	0.00279697	0.000493583	0.00435999
38	0.000721436	0.00103706	0.000338173	0.00209667
49	0.000507283	0.000507283	0.000289876	0.00130444
61.8571	0.00349406	0.00454228	0.000388229	0.00842457
