# Supplementary material for: Personalized RNA neoantigen vaccines stimulate T cells in pancreatic cancer
Source: Nature. 2023 May 10;618(7963):144–50. doi: 10.1038/s41586-023-06063-y (PMC10171177; doi:10.1038/s41586-023-06063-y)
Supplement: Supplementary file 12 — Source Data Extended Data Fig. 5 [file 41586_2023_6063_MOESM12_ESM.xlsx]

## Sheet: Extended Data Fig. 5F
Extended Data Figure 5F
Patient 1
Weeks post-surgery	Ki-67+	PD-1+	Lag-3+	HLA-DR
0	1.2	1.7	0.3
6
9	1.5	2.5	0.3	3.6
10	1.1	2.6	0.4	3.4
11
12
13	0.9	5.5	0.1
14	1	3.5	0.1
15	1.6	2.4	0.4	4.6
17
19	1.2	1.9	0.3	3.7
23
29	0.7	3.4	0.1
33	1.6	2.8	0.2	2.6
37	1.8	2.6	0.3	3.1
42
47	1.9	2.2	0.4	4.6
52	2.1	1.1	0.3	6.1
Patient 3
Weeks post-surgery	Ki-67+	PD-1+	Lag-3+	HLA-DR
0	2.2	4	0.4	2.1
20	2	2.5	0.3
22	3.8	3.8	1	3.1
23	2.2	2.2	0.5	2
24	2.9	1.4	0.6
25	2.5	2	0.5	2.5
26	1.5	2.9	0.5	2
29	1.6	1.9	0.3
30	1.2	3.4	0.2	1.5
54	1.9	3.2	0.3	1.6
Patient 5
Weeks post-surgery	Ki-67+	PD-1+	Lag-3+
0	1	3.5	0.1
11	0.4	2.3	0.1
13	0.8	4.2	0.1
21	1.5	4.4	0.2
Patient 4
Weeks post-surgery	Ki-67	PD-1	Lag-3	HLA-DR
0	3.2	5.6	0.5	7
6	3.9	4.6	0.6	11.4
9	3.2	7.7	0.5	11.6
10
11	3.3	4.7	0.4	11
12	3	3	0.5	9.3
Patient 6
Weeks post-surgery	Ki-67+	PD-1+	Lag-3+	HLA-DR
0	0.9	0.8		2.3
6
9	2.5	2.2		5.7
10	2.4	1.7		5.9
11	1.4	0.9		4
12	1.3	1.1		3.7
13	1.4	1.1		3.5
14	1.7	1.3		3.6
15	2.1	1.2		4.6
17	1.5	1.3		3.8
19	1.6	1		2.7
21	1.5	0.8		2.4
25	2.2	1.9		3.1
29	1.8	1.3		2.4
33	2.4	1.5		3.4
Patient 9
Weeks post-surgery	Ki-67+	PD-1+	HLA-DR
0	1.6	0.9	1.3
6
9	2.2	1.6	3
10	2.4	1.5	3.4
11	2.3	1.6	2.6
12	1.7	0.9	2.4
13	1.9	1	2.1
14	1.7	0.8	1.7
15	2.2	1.4	2.6
17	2.6	1.3	2.5
19	1.9	0.9	2
21	1.5	1	1.3
26	2.5	1.2	1.8
30	3.8	1.9	3.4
Patient 10
Weeks post-surgery	Ki-67+	PD-1+	Lag-3	HLA-DR
0	1.3	1.6	0.1	2.6
6	1.2	1.4	0.1	2.4
11	1.8	1.9	0.2	2.7
12	1.9	1.8	0.2	3.4
13	1.4	4	0.1	2.8
14
15	1.3	1.3	0.1	2.5
16	1.2	1.5	0.1	2.8
17	1.5	1.1	0.1	2.6
19	0.8	0.8	0	1.3
20	1.2	1.3	0.1	2.3
22	1.1	2	0.1	3.8
26	1.6	2.1	0.1	6
30
34	1.4	1.8	0.1	5
Patient 11
Weeks post-surgery	Ki-67+	PD-1+	Lag-3	HLA-DR
0
6	1.8	5.3	0.4	5.8
10	0.6	3	0.2	3.2
15	3	4.2	0.6	5.8
16
17	5.4	5.2	1	7.9
18	5.6	7	0.9	8.7
19	4	3.1	0.5	8.3
20	4.5	4.4	0.5	8.6
22	2.9	7.3	0.5	5.9
23	1.6	4.8	0.3	3.7
25	1.8	5.7	0.3	3.2
Patient 14
Weeks post-surgery	Ki-67+	PD-1+	Lag-3	HLA-DR
0
8	1	1	0.1	2.5
11	0.7	1.1	0.1	2
12	1.1	1.8	0.1	2.4
15	2.2	2.7	0.2	2.4
17	1.3	2.7	0.1	2.4
27	1	1.3	0.1	1.7
31	0.7	1.4	0.1	1.3
33	1.1	1.2	0.1	1.4
34	1.4	1.3	0.1	2.5
35	1	1.6	0.1	1.8
36	1	1.2	0	2.4
37	1.2	1.3	0.1	2.4
39	1.1	1.1	0.1	1.8
Patient 18
Weeks post-surgery	Ki-67+	PD-1+	Lag-3
0	0.6	9.6	0
4	1.4	8.2	0.1
7	1.6	4.8	0.1
8	1.3	3.9	0.1
9	1.6	3.5	0.1
13	1.1	6.2	0.1
15	2.1	6	0.3
20	2.3	8.3	0.2
24	2.6	15.6	0.1
28	1.4	12.5	0.1
29	1.4	13.3	0.1
31	2.4	17.9	0.1
34	1.8	11.9	0.1
39	3.7	13.8	0.2
42	1.9	11.5	0.1
44	2.4	14.5	0.1
Patient 19
Weeks post-surgery	Ki-67+	PD-1+	Lag-3	HLA-DR
0	1.3	5.8	0.1	5.8
6	1	5.5	0.1	4.2
11
12	1.9	6.8	0.1	6
13	2.2	9.1	0.1	6.8
14	1.6	5.7	0.2	5.5
15	1.6	6.5	0.1	9.4
16	1.9	6.8	0.1	9.7
17
19
21	1.7	6.4	0.1	7.5
23	1.6	8.2	0.1	7.6
Patient 20
Weeks post-surgery	Ki-67+	PD-1+	Lag-3	HLA-DR
0	1.4	1	0.1	3.8
6	2.6	1.5	0.2	6.1
9	0.6	0.8	0.1	3.4
10	1.1	2.2	0.1	6.2
11	1.1	1.4	0.1	4.6
12	1.4	1.4	0	6.8
13	1.3	2.6	0.1	3.7
14	1.7	3.9	0.1	3.5
15	1.4	2.9	0	6.7
17
19
21	1.4	1.2	0.1	2.4
28	1.4	2	0.1	1.6
32	2.9	3	0.2	6.5
Patient 23
Weeks post-surgery	Ki-67+	PD-1+	Lag-3	HLA-DR
0	0.73	2.82	0.16	1.65
6
9
10	1.77	5.1	0.29	3.63
11	2.01	3.99	0.41	4.74
12	2.03	4.56	0.43	3.5
13	2.01	3.48	0.47	4.41
14.7	2.68	7.75	0.48	5.37
15.4	2.34	7.28	0.31	4.97
17	2.88	6.84	0.53	5.85
20	1.95	4.87	0.37	5.1
22	2.14	5.97	0.33	4.29
27	2.52	7.88	0.29	2.48
Patient 25
Weeks post-surgery	Ki-67+	PD-1+	Lag-3	HLA-DR
0	1.8	18.1	0.6	4.7
6	4.1	16	1.3	6.8
9	3.6	18.5	1	7.9
10	3.7	17.2	1	8
11	3.3	14.7	1.1	7.6
12	2.9	13.1	0.9	6.8
13	3.9	13.7	1.1	8.1
14	3.6	13.3	1	8.1
15	3.9	16.9	1.1	7.3
17	3.8	18.9	1.2	7.6
19	2.9	16.7	0.8	6.3
22	2.9	15.2	1	4.7
26	4.5	19	1.2	6
Patient 28
Weeks post-surgery	Ki-67+	PD-1+	Lag-3	HLA-DR
0	1.9	3.3	0.3
6	2	4.6	0.4	5.7
10	1.4	4.7	0.2	4.5
11	1.5	3.3	0.3	3.9
12	1.9	4.7	0.3	5.1
13	1.9	3.4	0.3	4.5
14	1.9	5.1	0.3	5.4
15	1.6	3.7	0.2	5
16	1.6	3.9	0.2	5.5
18	1.9	4.5	0.3	5.9
20	1.8	4.2	0.3	5.8
22	1.9	6.1	0.3	4.1
26	4.4	3.9	0.8	4.9
Patient 29
Weeks post-surgery	Ki-67+	PD-1+	Lag-3	HLA-DR
0	0.6	6.7	0.1	2.4
7	1.3	6.8	0.3	3.7
10	1.2	8.6	0.3	3.7
11	1.7	6.8	0.4	3
12	1.2	6.8	0.3	3
13	1.4	8.8	0.3	3.3
14	1.2	9.6	0.2	3.4
15	1.3	9.2	0.3	3.6
16	1.3	9.3	0.2	3.8
18	1.4	10.2	0.2	4.2
21	1.3	9.7	0.1	3.3
22	1.6	10.6	0.3	2.8
26	0.8	5.2	0.1	1.8
