# Supplementary material for: Personalized RNA neoantigen vaccines stimulate T cells in pancreatic cancer
Source: Nature. 2023 May 10;618(7963):144–50. doi: 10.1038/s41586-023-06063-y (PMC10171177; doi:10.1038/s41586-023-06063-y)
Supplement: Supplementary file 13 — Source Data Extended Data Fig. 6 [file 41586_2023_6063_MOESM13_ESM.xlsx]

## Sheet: Extended Data Fig. 6A
Extended Data Figure 6A
Patient 1					Patient 6					Patient 10					Patient 11					Patient 14					Patient 25					Patient 29					Patient 20
Vaccine priming	Chemo-therapy	Vaccine boost	Post-boost		Vaccine priming	Chemo-therapy	Vaccine boost	Post-boost		Vaccine priming	Chemo-therapy	Vaccine boost	Post-boost		Vaccine priming	Chemo-therapy	Vaccine boost	Post-boost		Vaccine priming	Chemo-therapy	Vaccine boost	Post-boost		Vaccine priming	Chemo-therapy	Vaccine boost	Post-boost		Vaccine priming	Chemo-therapy	Vaccine boost	Post-boost		Vaccine priming	Chemo-therapy	Vaccine boost	Post-boost
0.0001	0.0001	0.0001	0.0001		0.0001	0.0001	0.0001	0.0001		0.0001	0.113059	0.0145182	0.00878272		0.0001	0.852385	0.344228	0.78034		0.0001	0.115347	0.0244606	0.0379487		0.0001	0.00470802	0.0001	0.0001		0.0001	0.0245467	0.00356901	0.00692649		0.0001	0.32666	0.0347021	0.0261513
0.0001	0.688093	0.10141	0.881955		0.0001	0.0551374	0.105367	0.106302		0.0001	0.0300537	0.0001	0.00175654		0.0001	1.7838	0.793536	3.30771		0.0001	0.04988	0.011415	0.0511866		0.0001	0.0313868	0.0001	0.00422761		0.0001	0.777312	0.199864	0.579516		0.0001	0.0632245	0.0001	0.00237739
0.0001	0.226547	0.0154319	0.217966		0.0001	0.0128226	0.00357175	0.00506201		0.0001	0.0257603	0.0001	0.00175654							0.0001	0.0296162	0.00815355	0.0097078		0.0001	0.0313868	0.00268521	0.00211381		0.0001	1.3337	0.303366	0.794237		0.0001	0.252898	0.00578369	0.00475477
0.0001	0.00169065	0.00110228	0.0001		0.0001	0.0692423	0.00892937	0.0506201		0.0001	0.0357782	0.00483941	0.00263481							0.0001	0.121582	0.0423984	0.2374		0.0001	0.0156934	0.0001	0.0001		0.0001	0.00981868	0.0001	0.0001
0.0001	0.00845323	0.00110228	0.00403641		0.0001	0.144896	0.0214305	0.0590568		0.0001	0.0415027	0.00322627	0.00790444							0.0001	0.0171462	0.00489213	0.0220632		0.0001	0.127117	0.0001	0.0253657		0.0001	0.289651	0.028552	0.108515
0.0001	0.028741	0.0001	0.010091		0.0001	0.0282098	0.0001	0.00843668		0.0001	0.63542	0.0403284	0.0579659							0.0001	0.0001	0.0001	0.0001		0.0001	0.00470802	0.0001	0.0001		0.0001	0.0785495	0.014276	0.0115441
0.0001	0.123417	0.00881824	0.0565097		0.0001	0.0833472	0.00892937	0.0337467		0.0001	0.0915921	0.00967882	0.0342526							0.0001	0.0001	0.00163071	0.0001							0.0001	0.556392	0.0749491	0.157
0.0001	0.0001	0.0001	0.0001							0.0001	0.0615385	0.0322627	0.0122958							0.0001	0.00467625	0.00163071	0.00176505							0.0001	0.414021	0.0606731	0.0969708
0.0001	0.0219784	0.00110228	0.010091							0.0001	0.662612	0.0258102	0.051818							0.0001	0.0093525	0.00489213	0.00706021							0.0001	0.157099	0.017845	0.0207795
0.0001	0.13187	0.00992053	0.129165																	0.0001	0.081055	0.0260913	0.105021							0.0001	0.630032	0.0713801	0.19625
0.0001	0.0185971	0.0001	0.0020182																											0.0001	0.965504	0.153467	0.496398
0.0001	0.683021	0.0396821	0.363277																											0.0001	0.607122	0.028552	0.0831178
0.0001	0.655971	0.0451935	0.349149																											0.0001	0.153826	0.021414	0.0300148
0.0001	0.20964	0.0055114	0.165493																											0.0001	0.22092	0.0001	0.0300148
0.0001	0.0794603	0.00771596	0.0948556																											0.0001	0.108006	0.00713801	0.0323236
0.0001	0.368561	0.0110228	0.211911
0.0001	0.0304316	0.00110228	0.0262367
0.0001	0.143705	0.0132274	0.272458
0.0001	0.00169065	0.0001	0.0001
0.0001	0.00845323	0.0001	0.0020182
0.0001	0.00507194	0.00220456	0.0020182
0.0001	0.0185971	0.00110228	0.0161456
0.0001	0.0001	0.0001	0.0020182
0.0001	0.00169065	0.0001	0.0001
0.0001	1.55878	0.121251	2.0949
0.0001	0.0726978	0.00771596	0.0686189
0.0001	0.796294	0.0650346	1.58833
0.0001	0.0202878	0.00992053	0.0484369
