# Supplementary material for: Personalized RNA neoantigen vaccines stimulate T cells in pancreatic cancer
Source: Nature. 2023 May 10;618(7963):144–50. doi: 10.1038/s41586-023-06063-y (PMC10171177; doi:10.1038/s41586-023-06063-y)
Supplement: Supplementary file 14 — Source Data Extended Data Fig. 7 [file 41586_2023_6063_MOESM14_ESM.xlsx]

## Sheet: Extended Data Figure 7A
Extended Data Figure 7A
CA19-9 positivity at diagnosis				CA19-9 (U/ml)
CA19-9+	13				Responders							Nonresponders
CA19-9-	3			Surgery	113		41		106	55		59		171	79	67	34
				Atezolizumab	53		27		5	23		27		43	28	19	22
				Vaccine 1	81		37		9	23		28		68	49	20	37
				Vaccine 2	65		25		9	28		34		78	64	21	37
				Vaccine 3	62		27		11	26		31		112	77	22	45
				Vaccine 4	58		23		18	26		30		158	80	22	49
				Vaccine 5	59		26		30	25		26		211	88	22	55
				Vaccine 6	58		25		23	25		24		202	106	28	72
				Vaccine 7	64		27		14	28		23		260	123	28	105
				Vaccine 8	67		32		12	24		27		430	144	31	195
				Chemo 1	66		32		23	24		27		552	127	27	386

## Sheet: Extended Data Figure 7B
Extended Data Figure 7B
ctDNA positivity at diagnosis
ctDNA+	4
ctDNA-	12

## Sheet: Extended Data Figure 7D
Extended Data Figure 7D
Cycles of mFOLFIRINOX
Responder	Non-responder
11	12
12	12
12	12
12	4
11	5
7	11
3	0
12	12

## Sheet: Extended Data Figure 7E
Extended Data Figure 7E
T cells			CD8+ T cells			CD4+ T cells
Responders	Non-responders		Responders	Non-responders		Responders	Non-responders
322.744	936.567		209.265	372.402		113.479	564.165
326.317	777.781		108.894	317.604		217.424	460.177
371.322	349.011		200	115.565		171.323	233.446
431.79	715.755		156.679	413.738		275.11	302.017
486.077	316.137		168.604	169.258		317.473	146.879
710.279	150.095		276.234	65.5847		434.045	84.5102
275.05	520.317		142.165	141.768		132.885	378.549
628.544	399.227		280.346	175.284		348.198	223.943
