# Supplementary material for: Personalized RNA neoantigen vaccines stimulate T cells in pancreatic cancer
Source: Nature. 2023 May 10;618(7963):144–50. doi: 10.1038/s41586-023-06063-y (PMC10171177; doi:10.1038/s41586-023-06063-y)
Supplement: Supplementary file 15 — Source Data Extended Data Fig. 8 [file 41586_2023_6063_MOESM15_ESM.xlsx]

## Sheet: Extended Data Figure 8
Extended Data Figure 8
Humoral response
		Responders									Non-responders
Pre-vaccine		10.6	0	9	1108.2	2.6	0				0	0	3.8	1.3	0	2.4
Post-prime		2210.2	4313.3	228	25000	335.7	378.4	11684	768.3		12639.6	16929.9	25000	1.6	8125.7	7262.3
Post-boost 1		21647.1	25000	16503.4	25000	25000	25000	19540.5	25000		25000	25000	25000	4918.6	25000
Post-boost 2		25000	11963.9	9964.9	24771.7	8478.5	25000	8684.6	25000			25000	25000	2554.5	25000
Cellular response
		Responders									Non-responders
Pre-vaccine		0.29	0.15	0.55	1.87	0.19	0.22				0.68	0.39	0.37		0.33	0.85
Post-prime		1.85	1.01	0.77		0.21	0.089	1.09	0.71		5.25	0.49		0.23	0.14	0.33
Post-boost 1		0.29	1.42	4.35	1.73	0.94	1.93	0.56	0.5		2.07	5.48	1.57	0.32	0.5
Post-boost 2		1.59	1.39	2.4	0.27	0.24	3.42	0.43	0.4			12.4	5.06	0.95	0.36
