# Supplementary material for: Personalized RNA neoantigen vaccines stimulate T cells in pancreatic cancer
Source: Nature. 2023 May 10;618(7963):144–50. doi: 10.1038/s41586-023-06063-y (PMC10171177; doi:10.1038/s41586-023-06063-y)
Supplement: Supplementary file 16 — Source Data Extended Data Fig. 9 [file 41586_2023_6063_MOESM16_ESM.xlsx]

## Sheet: Extended Data Figure 9A
Extended Data Figure 9A
Regulatory T cells
		Responders								Non-responders
Surgery		1.1	2.1	2.2		0.9	2.2	0.5		0.4	2.3	2.4	1	2.04	1.3
Atezolizumab				2.9	2.1	1.2	2.4			1.7		1.1	0.8		1.2
Vaccine 1		2	1.5	3.1	2.7	0.8	2.8			1.7	1.6		0.7		0.9
Vaccine 2		2.2	1.5	3.7	2.3	0.9	2.1	1			1.6	2	0.8	4.58	0.8
Vaccine 3			1.4	3.3		1.3	2.3			1.4	1.8	2.7	0.6	4.82	1
Vaccine 4			1.5		1.7	1.2	2.3	1.9		1	1.7	2.7	0.6	4.43	1.2
Vaccine 5		1.6	2.3	3	1.5	1	1.8				1.3	2.4	1	3.62	1.2
Vaccine 6		0.4	1.7	3.8	1.4	0.9	2.6				1.7	2.5	1	3.62	1.4
Vaccine 7		1.7	1.8	2.9	1.4	1.2	2.7				1.4		0.8	4.48	1.2
Vaccine 8			1.5	2.5	1.4	1.2	2.7				1.6			4.5	1.6
Chemo 1		2.1	2.3	3.5	1.9	1.2	3.4				1.5	4.1		4.04	1.7
Chemo 2			1.6	3.3	1.5	0.9	3	1.2			1.6	4.2	0.9	4.53	1.7
Chemo 4		2.7	1.3	3.5		0.6	1.8				1.6		0.6	2.89	1.1

## Sheet: Extended Data Figure 9B
Extended Data Figure 9B
Monocytes
		Responders								Non-responders
Surgery				2		13.1	2.6			3.2	2.53	7.2	13.1	2.29
Atezolizumab				6.9	24.2	14.7	15			4.4		5.9	24		16.4
Vaccine 1		2.6		7.4	21.2	22.2	4.3			1.9	14.2		10.7		16.8
Vaccine 2		9.5		7.8	14.4	27.3	13.1				24.2	6.4	19.2	1.6	21.2
Vaccine 3				9.5		17.8	8.9			8.1	17.8	10.6	18.8	5.47	18.8
Vaccine 4					11.1	9.7	11			2	11.8	7.8	15.5	3.29	20.3
Vaccine 5				5.2	15.3	29.4	14.4				15.5	13.3	11.7	5.41	25.7
Vaccine 6				9.6	19.9	13.5	19.2				12.4	15.7	20.2	9.35	20
Vaccine 7		5.7		7.8	12	26.8	15.2				7.39		18.1	11.5	21.8
Vaccine 8				5	23.4	11.9	16.1				9.13			11	19
Chemo 1		12.5		8.9	17.7	12.2	12				15.4	5.6		12.5	16.7
Chemo 2				8.3	9	14	19.8				6.54	5.4	12.5	11.6	13.2
Chemo 4				13.2		33.9	26.9				4.47		20.3	13.8	26.6
NK cells
		Responders								Non-responders
Surgery		4.4	8.3	7.8	1.1		1.2	11.3		3.9	3.6	6.5	14.5	4.29	1.6
Atezolizumab					2.4	9.2	1.6	12.5		7.7		3.2	16.2		2.9
Vaccine 1		3.9		11.4	3.5	12.2	2	12.1		7.3	11.6		7.2		2.5
Vaccine 2		3	5	14.2	3.5	17	1.7	14			11.7	8.2	16.5	3.97	3.7
Vaccine 3				15.8	3.3		1.1	11.2		11.3	6.5	8.8	15.7	5.95	2
Vaccine 4			2.1	16		11.5	1.5	12.4		17.7	9	7.2	10.9	3.91	2.1
Vaccine 5		2.9		11.7	2	13.3	1.6	19.5			5.3	6.9	10.4	5.33	4.3
Vaccine 6		17.2		10.4	1.4	12.3	1.5	11.6			7.1	7.4	14.5	6.73	3.7
Vaccine 7		4.3		13.4	4.8	15.3	1.7	11.6			6.1		18.6	4.74	1.9
Vaccine 8				15.3	0.8	12.7	1.1	7.8			8.8			5.75	2
Chemo 1		4.3		11.5	1.7	10.2	0.9	12.4			6.5	1.4		5.18	1.6
Chemo 2			5	18	2.4	14.3	0.7	9.5			3.1	1.4	3.7	7.26	3.2
Chemo 4		3.5		16.6	2.7		1.6	12.3			1.5		1.7	10.3	7.7
Dendritic cells
		Responders								Non-responders
Surgery				1	1.3		0.8	0.6		0.7	0.38	0.5	2.2	0.93
Atezolizumab					0.7	3.5	1.3	0.4		1.6		0.6	2.7		0.9
Vaccine 1		3.6		1	0.6	2.8	0.8	0.3		0.7	0.44		1.9		0.8
Vaccine 2		3.4		1.4	0.5	2.2	0.8	0.3			1.05	0.6	1.6	1.56	0.7
Vaccine 3				1.6	0.5		0.6	0.3		1	0.68	0.3	2.4	1.75	0.9
Vaccine 4				0.9		2.7	0.6	0.2		0.7	0.72	0.4	2.4	2.22	1
Vaccine 5				1.2	0.9	2.9	0.5	0.3			1.11	0.5	2.5	1.3	0.9
Vaccine 6				0.9	0.6	3.4	1.1	0.5			0.99	0.6	1.6	0.7	0.7
Vaccine 7		4.6		1.4	0.6	3.6	0.8	0.4			0.8		2	0.91	1
Vaccine 8				1.1	0.5	1.2	0.7	0.6			0.98			0.82	1.1
Chemo 1		3.7		0.9	0.6	1.6	0.5	0.4			1	1		1.38	1
Chemo 2				0.9	0.4	2.2	0.4	0.4			0.72	0.9	2.3	0.47	0.7
Chemo 4				1.1	0.8		0.4	0.6			0.35		2.2	0.34	1
Neutrophils
		Responders								Non-responders
Surgery		52.9	69.9	64.8	58	66.5	73.8	69		50	64.8	62.4	78.8	64	73.6
Atezolizumab		51.4	63.1	61.4	56.2	64.5	62.5	68.2		31.6	71.1	57.1	79	53.3	65.8
Vaccine 1		50	60.2	31.2	68.3	73.7	66	70.9		40.4	61.9	58.4	68.3	50.2	59.8
Vaccine 2		54.4	64.1	38.8	71.1	66.1	68.2	70.5		35	63.9	59.3	66	57	65.2
Vaccine 3		56.2	60.7	45.2	70.3	64.9	60.3	71.4		44.3	56.1	58.8	61.6	53.8	62.1
Vaccine 4		54.7	58.7	50.1	70.8	75.5	62.6	68.5		39.5	58.2	51.3	57.8	65.7	62.5
Vaccine 5		45.9	64.7	55.3	67.2	66.6	64.3	63.8		48.3	72.2	57	65	58.4	69.4
Vaccine 6		76.1	63.4	54.6	64.6	64.3	68.8	69.8			69.3	65	62	57.5	61.7
Vaccine 7		63	68.7	58.2	68.7	71.7	64.6	74			63.3	53.2	57.2	54.5	61.5
Vaccine 8		67.3	62.9	56.9	67.3	74.3	61.7	74.7			55.4	53.4	69.6	59.4	63.8
Chemo 1		63.3	67	61.3	66.3	61.3	66.5	72.8			70.4	51.6	76.4	57.8	62.6
Chemo 2		58	29	72.7	64.5	69.2	61	57.6			46.9	24.8	79.7	61.1	71.4
Chemo 4		66.3		67.8	67.2	53.6	79	86			37.4	72.3	70.8	58.1	60.8
Eosinophils
		Responders								Non-responders
Surgery		1.9	2.2	2	6.2	2.4	3.1	0.7		0.7	1.9	2.1		2.3	3.4
Atezolizumab		2.2	4.9	4.7	5.2	4.8	6.2	1.1		2.1	1.8	4.8	0	4.4	2.1
Vaccine 1		2.5	8.4	11.2	2.9	1.8	3.2	1.7		2.4	2.8	2.5	0	6.6	2.9
Vaccine 2		1.8	5.6	12.2	3.6	3.6	3.1	1.4		2.3	2.3	2.2	6	4	2.9
Vaccine 3		1.1	5.2	6.9	4.3	5.1	3.8	0.9		1.8	2.4	2.8	8.2	3.8	4.4
Vaccine 4		1.8	5.8	6.1	5	2.9	3.9	1.5		2.7	2.3	3.9	7.5	3.3	4.4
Vaccine 5		1.7	4.1	4.3	3.9	4	3.2	0.9		2.8	2	3.8	3	4.6	3.1
Vaccine 6		0.3	3.7	8.3	4.6	3.8	3.4	1.4			2.5	3.5	5	4.3	5.3
Vaccine 7		1.3	4.3	4.8	4.1	1.6	4.5	1.4			3	3.9	4.4	3.3	6.2
Vaccine 8		1.7	4	5.1	3	1.3	5.3	1.8			2.8	3.7	0.9	4.2	4.3
Chemo 1		2	3.2	3.3	3.4	3.4	3.7	1.2			3.6	3.9	0.7	4.1	4.4
Chemo 2		8.1	14.8	3.5	3.1	4.7	3.4	1.6			10.4	18.4	0.7	6.3	1.9
Chemo 4		3.9		4.1	3.3	4.7	3	0			9.3	7.3	0	5.4	2.6
Basophils
		Responders								Non-responders
Surgery		1	0.4	0.8	1.4	0.4	0.6	0.4		0.5	0.4	0.4		0.5	1
Atezolizumab		0.7	0.6	1	0.7	0.4	0.6	0.5		0.4	0.5	1.1	0.9	0.6	0.7
Vaccine 1		0.6	0.7	0.9	0.7	0.2	0.8	0.7		0.6	0.8	1.6	1.4	1.1	1
Vaccine 2		0.9	1	0.4	0.5	0.5	0.6	0.6		0.8	0.9	1.2	1	1.2	0.9
Vaccine 3		0.8	0.8	1.1	0.6	0.3	0.8	0.4		0.5	0.9	1.4	2.3	0.9	0.6
Vaccine 4		0.5	0.5	1.4	0.6	0.4	0.8	0.6		0.5	0.8	1.7	1.6	0.6	0.9
Vaccine 5		0.6	0.4	1.5	0.7	0.4	0.5	0.6		0.5	0.5	1.5	5	0.8	0.6
Vaccine 6		0.2	0.6	1.4	0.7	0.5	0.5	0.7			0.9	1.2	3	1.1	0.8
Vaccine 7		0.5	0.6	1.6	0.7	0.3	0.7	0.6			0.5	0.9	0.9	0.8	0.9
Vaccine 8		0.5	0.7	1.5	1.2	0.4	0.9	0.3			0.9	1.3	1.4	0.7	0.7
Chemo 1		0.5	0.6	1.6	0.8	0.5	0.7	0.5			0.4	1.2	1.1	0.7	0.6
Chemo 2		1.3	0.8	0.5	1.3	0.4	0.7	0.3			0.5	1.6	0.3	0.8	1.2
Chemo 4		0.5		1.1	1.2	0.4	0	1			0.9	0.6	1.4	0.9	0.7

## Sheet: Extended Data Figure 9C
Extended Data Figure 9C
B cells
		Responders								Non-responders
Surgery		2.8	3.3	5.6	8.3		9.1	10.1		21.1	11.6	14.8	5	15.4	9.7
Atezolizumab					7.2	6.4	10.2	8.7		8		21.2	1.8		5.3
Vaccine 1		1.1		3	5.4	12.6	8.1	10.8		9.7	13.1		4.7		3.7
Vaccine 2		1.1	4.7	2.7	6.2	4.4	9.4	11.9			5.1	17.6	2.5	9.08	3.1
Vaccine 3				1.5	5		7.7	12.1		7.1	12.9	13.2	1.5	11.5	3.5
Vaccine 4			8.4	1.2		8.9	15.4	12.9		13.4	15	12.6	2.1	13.4	3.7
Vaccine 5		2.3		2.7	4.6	9.5	10.3	8.9			11.5	16.3	2	14.7	3.1
Vaccine 6		12.7		2.2	5.4	12.1	11.4	10.3			11.1	11.5	2.6	13.4	3.2
Vaccine 7		1.8		0.8	5.7	10.2	9.3	10.1			16.2		2.9	12.6	5.1
Vaccine 8				1.4	7.4	10.4	11.7	10.3			14.7			15	8.9
Chemo 1		1.8		1.9	4.5	14	14.3	7.7			13.4	14.3		12.3	7.2
Chemo 2			4.1	3.4	5.8	12.7	17.4	6.1			23.8	9.5	2.8	11.8	5.8
Chemo 4		1.2		1.5	6.2		12.2	4.4			20.1		3.6	14	8.2
CD8 T cells
		Responders								Non-responders
Surgery		9.1	7.6	7.7	12.8		42.9	11.2			8.7	12.7	10	6.5	5.38	4.1
Atezolizumab					15.1	4.9	34.1	8.4			12.6		8.2	9.2		3.9
Vaccine 1		16.4		11	17.7	6.3	32.7	9.3			15.7	11.7		4.3		3.5
Vaccine 2		15	7.7	8.3	16.7	8	30.3	8				9.8	10.2	8.9	8.44	2.9
Vaccine 3				8.5	17.2		37.2	9			13.5	13.9	9.4	13.1	6.54	3.6
Vaccine 4			10.4	8.9		9.4	34.5	8.8			10.8	14.1	9.4	13.9	7.42	3.5
Vaccine 5		13.4		8.5	15.2	8.4	29.8	10.1				12.7	8.2	8.6	6.69	2.5
Vaccine 6		3.1		8.7	14.6	6.2	41	8.5				13.1	8.9	9.7	7.34	2.2
Vaccine 7		15.4		7.4	17.3	6	32	10.3				12.7		11.1	8.21	3.5
Vaccine 8				10.8	13.6	5.6	36.4	10.3				13			7.77	3.7
Chemo 1		11.6		8.8	12.6	8.6	39.2	11.3				10.7	11.2		6.52	4.8
Chemo 2			11	10.8	15.8	11.5	37.1	9.8				8.7	12.9	5.4	6.31	4.4
Chemo 4		23.5		11.2	12.7		28.9	8.1				9.9		3	7.07	2.4
CD4 T cells
		Responders								Non-responders
Surgery		44.6	27.9	33.8	55.3		19.7	50.4			21.8	57.8	41.2	91.6	50.5	46.7
Atezolizumab					51	31.7	17.4	47.2			21.9		34.4	86.2		40.3
Vaccine 1		45.3		33.1	46.1	27.2	14.1	53.1			21.7	29.2		88.9		39.8
Vaccine 2		40.6	60.6	27.9	51	28	15.2	43.9				23.9	32.6	86.5	51.3	33.3
Vaccine 3				28.4	48.3		16.5	48			17	31.2	33.1	80.7	45.8	33.2
Vaccine 4			61.4	31.6		31	19.6	47.4			11.6	28.7	39.8	78.2	51.4	34.2
Vaccine 5		43.2		44.8	54.3	28.4	12.9	35.4				29.5	33.8	87.6	46.5	30.4
Vaccine 6		19		38.2	55.4	18.1	13.2	44.1				31.7	33.1	86	43.3	40.6
Vaccine 7		38		27.3	43.3	17.5	15.1	44.3				35.2		83.6	42.4	41.4
Vaccine 8				32	57	27.1	19.4	44				31.7			42.3	34.3
Chemo 1		39.1		42.9	57.8	29.4	18	48.1				33.6	49.8		43.8	38.8
Chemo 2			66.9	32.5	52.8	30.1	17.3	46				45.5	53.8	92.3	47.8	51.7
Chemo 4		47.4		31	54.4		9.8	41.2				52.6		95.8	40.1	22.1
NKT cells
		Responders								Non-responders
Surgery		4.6	6.6	2.9	0.4		0.1	0.3			20.3	1.2	1.1	0.4	0.11	0.1
Atezolizumab					0.5	0.8	0.1	0.2			27.2		0.8	0.4		0.2
Vaccine 1		4.6		3.5	0.4	1	0.1	0.2			26.6	1.6		0.2		0.1
Vaccine 2		2.8	0.5	3.1	0.5	1.4	0.1	0.2				1.8	1.7	0.5	0.2	0.1
Vaccine 3				3.7	0.7		0.1	0.2			24.1	1.7	1.6	0.3	0.17	0.1
Vaccine 4			0.4	4.3		1.2	0.1	0.2			25.9	2.3	1.3	0.3	0.11	0.1
Vaccine 5		4.2		3.2	0.4	1.5	0.1	0.2				2	1.3	0.6	0.18	0.2
Vaccine 6		0.7		3.8	0.3	1	0.1	0.3				1.7	1.5	0.5	0.25	0.1
Vaccine 7		4.3		3.7	0.4	1.5	0.1	0.3				1.8		0.5	0.34	0.1
Vaccine 8				5.5	0.2	1	0.1	0.3				2.4			0.34	0.1
Chemo 1		2.5		4.2	0.3	1.4	0.1	0.4				1.5	0.7		0.3	0.1
Chemo 2			0.9	5.3	0.4	1.3	0.1	0.3				1.3	0.8	0.3	0.31	0.2
Chemo 4		4.5		5.8	0.4		0.2	0.2				1.1		0.1	0.4	0.3
