# Supplementary material for: Personalized RNA neoantigen vaccines stimulate T cells in pancreatic cancer
Source: Nature. 2023 May 10;618(7963):144–50. doi: 10.1038/s41586-023-06063-y (PMC10171177; doi:10.1038/s41586-023-06063-y)
Supplement: Supplementary file 17 — Source Data Extended Data Fig. 10 [file 41586_2023_6063_MOESM17_ESM.xlsx]

## Sheet: Extended Data Figure 10A
Extended Data Figure 10A
Entropy
Responders	Non-responders
1.63237	1.62218
1.04409	2.06989
1.00815	1.4761
0.669596	1.73329
1.68641	1.84185
1.45229	1.44243
0.863779	0.938805
0.647999	2.1863
